# Supplementary material for: Family-Based Preventive Interventions for Problematic Internet Use Among Children and Adolescents: Protocol for a Systematic Review and Meta-Analysis
Source: Int J Environ Res Public Health. 2026 May 11;23(5):637. doi: 10.3390/ijerph23050637 (PMC13206802; doi:10.3390/ijerph23050637)
Supplement: Supplementary file 1 [file ijerph-23-00637-s001.zip]

Archive with 4 entries (2 files):
- ijerph-4269907-supplementary/
- ijerph-4269907-supplementary/Supplementary Files/
- ijerph-4269907-supplementary/Supplementary Files/S1_PRISMA-P 2015 checklist.pdf
- ijerph-4269907-supplementary/Supplementary Files/S2_Search Strategy.pdf
